# Supplementary material for: Synthesis and Study of Substituted Chalcones Combined with Fluoroazobenzenes—New Photoswitches for Application in Biological Systems
Source: Molecules. 2026 Jan 20;31(2):362. doi: 10.3390/molecules31020362 (PMC12844124; doi:10.3390/molecules31020362)
Supplement: Supplementary file 1 [file molecules-31-00362-s001.zip]

Archive with 1 entries (1 files):
- molecules-4079134-supplementary.pdf
